# Supplementary material for: Transcriptomic analysis reveals the mechanism underlying salinity-induced morphological changes in Skeletonema subsalsum
Source: Front Microbiol. 2024 Oct 29;15:1476738. doi: 10.3389/fmicb.2024.1476738 (PMC11554505; doi:10.3389/fmicb.2024.1476738)
Supplement: Supplementary file 1 [file Data_Sheet_1.ZIP]

Archive with 11 entries (10 files):
- Supplementary Materials/
- Supplementary Materials/Supplementary Figure 1.tiff
- Supplementary Materials/Supplementary Figure 2.tif
- Supplementary Materials/Supplementary Figure 3.tif
- Supplementary Materials/Supplementary Figure 4.tif
- Supplementary Materials/Supplementary Figures.docx
- Supplementary Materials/Supplementary Table 1.xlsx
- Supplementary Materials/Supplementary Table 2.xlsx
- Supplementary Materials/Supplementary Table 3.xlsx
- Supplementary Materials/Supplementary Table 4.xlsx
- Supplementary Materials/Supplementary Table 5.xlsx
