# Supplementary material for: Transcriptomic analysis reveals the mechanism underlying salinity-induced morphological changes in Skeletonema subsalsum
Source: Front Microbiol. 2024 Oct 29;15:1476738. doi: 10.3389/fmicb.2024.1476738 (PMC11554505; doi:10.3389/fmicb.2024.1476738)
Supplement: Supplementary file 1 [file Data_Sheet_1.ZIP › Supplementary Materials/Supplementary Table 1.xlsx]

## Sheet: Sheet1
Supplementary Table 1 The primers used in this study
Genes	Primers names	Primers sequences (5’- 3’)
SSU rDNA	QSSUF	GCAGGCTTATGCCGTTG
	QSSUR	GCAGTAGTTCGTCTTTCAG
tubA	SMTAF	ATGTACTTTCCGTGCCTAG
	SMTAR	AACGTGGATGTTACCGAGT
tubB	SMTBF	AACTACGAGGGAGATAACG
	SMTBR	GGCAGGTGAAGCACGAAT
CHS	CS3F	CTGTCACTTGTCTCCCTG
	CS3R	TGGCATAGCGGTCGTAG
CHI	CI2F	CAGATGATGAGGGAACAC
	CI2R	ATGGCATACTCCGCTTTA
CalS	GSF	TCCACTGGCAACCTCG
	GSR	ATGCTCAATGCTCCTAAAA
GFPT	GFAF	ACTTCCGTATCCGTCTGTC
	GFAR	CAGTATCGGTATTGCTCAC
GS	GUSF	GAAGGCAAGGAAGACGA
	GUSR	GCGGACGAGTAGTAGGG
secY	SECF	AGTGTTGGGATACTTCTA
	SECR	TCTTTGTGATTGGGTGT
