# Supplementary material for: Transcriptomic analysis reveals the mechanism underlying salinity-induced morphological changes in Skeletonema subsalsum
Source: Front Microbiol. 2024 Oct 29;15:1476738. doi: 10.3389/fmicb.2024.1476738 (PMC11554505; doi:10.3389/fmicb.2024.1476738)
Supplement: Supplementary file 1 [file Data_Sheet_1.ZIP › Supplementary Materials/Supplementary Table 2.xlsx]

## Sheet: Sheet1
Supplementary Table 2 Overview of Skeletonema subsalsum transcriptome under salinity
Samples	Raw reads	Clean reads	Clean bases	Error rate (%)	Q20	Q30	GC content (%)	Mapped ratio (%)
CK(S0_1)	55300130	54231370	7867545823	0.0237	98.63	95.4	47.91	87.35
CK(S0_2)	56822274	56257640	8167592001	0.024	98.53	95.17	46.81	86.91
CK(S0_3)	57988240	56662558	8240604680	0.0403	94.86	85.55	47.6	82.53
LS(S3_1)	62105208	61459176	8791959532	0.0237	98.65	95.44	46.27	88.98
LS(S3_2)	50872154	50012360	7334312953	0.0257	97.73	93.72	47	87.25
LS(S3_3)	67480674	67227986	9946562541	0.0239	98.53	95.14	47.33	87.62
MS(S6_1)	48544570	46735478	6628929512	0.0318	97.19	90.59	48.35	85.23
MS(S6_2)	50882492	49212236	7118029599	0.031	97.36	90.84	47.27	81.8
MS(S6_3)	43895570	42572886	6316378666	0.0372	95.83	86.86	48.15	87.98
HS(S12_1)	55323900	54747460	7940237174	0.0344	96.56	88.62	47.8	90.33
HS(S12_2)	48344412	47855788	6798416636	0.0333	96.92	89.6	47.42	90.73
HS(S12_3)	44586496	44166870	6307483321	0.0337	96.78	89.16	47.31	92.42
Raw reads: total number of reads; Clean reads: filtered reads; Clean bases: the total number of bases after filtrating; Q20: the ratio of nucleotides with quality value≥20; Q30: the proportion of nucleotides with quality value≥30; GC content: the ratio of guanidine and cytosine nucleotides to total nucleotides; Mapped ratio: mapped reads in proportion of assembled clean reads
