# Supplementary material for: Transcriptomic analysis reveals the mechanism underlying salinity-induced morphological changes in Skeletonema subsalsum
Source: Front Microbiol. 2024 Oct 29;15:1476738. doi: 10.3389/fmicb.2024.1476738 (PMC11554505; doi:10.3389/fmicb.2024.1476738)
Supplement: Supplementary file 1 [file Data_Sheet_1.ZIP › Supplementary Materials/Supplementary Table 3.xlsx]

## Sheet: Sheet1
Supplementary Table 3. Summary of the unigene/transcript after assembly
Type	Unigene	Transcript
Total number	86842	129423
Total base	85667538	149021481
Largest length (bp)	21589	21589
Smallest length (bp)	201	201
Average length (bp)	986.48	1151.43
N50 length (bp)	1842	2010
E90N50 length (bp)	2866	2582
Fragment mapped percent(%)	72.386	87.031
GC percent (%)	48.38	47.14
N50: 50% of the assembled bases were incorporated into sequences with length of N50 or longer; E90N50: genes expressed in the top 90% were screened and sorted in order of length from largest to smallest, the transcription length when the transcription length accumulates to half of the total length; Fragment mapped reads: the ratio of all sample clean reads combined to assembled unigene/transcript.
