# Supplementary material for: Transcriptomic analysis reveals the mechanism underlying salinity-induced morphological changes in Skeletonema subsalsum
Source: Front Microbiol. 2024 Oct 29;15:1476738. doi: 10.3389/fmicb.2024.1476738 (PMC11554505; doi:10.3389/fmicb.2024.1476738)
Supplement: Supplementary file 1 [file Data_Sheet_1.ZIP › Supplementary Materials/Supplementary Table 4.xlsx]

## Sheet: 终表
Supplementary Table 4. DEGs related to cell wall morphogenesis
Function categories	Gene ID	Function description	Abbreviations	FC(S3/S0)	Padjust(S3/S0)	Significant(S3/S0)	Regulate(S3/S0)	FC(S6/S0)	Padjust(S6/S0)	Significant(S6/S0)	Regulate(S6/S0)	FC(S12/S0)	Padjust(S12/S0)	Significant(S12/S0)	Regulate(S12/S0)
chitin metabolism	TRINITY_DN48885_c0_g2	glucose-6-phosphate isomerase	GPI	0.870488	0.999926	no	down	0.020676	0.312298	no	down	0.0147866	0.027166	yes	down
	TRINITY_DN1989_c0_g1	glutamine-fructose-6-phosphate aminotransferase	GFPT	0.926324	0.999926	no	down	0.781836	0.990242	no	down	0.117992	0.00016476	yes	down
	TRINITY_DN1895_c0_g1	glutamine-fructose-6-phosphate aminotransferase	GFPT	0.632549	0.999926	no	down	0.159253	0.422592	no	down	0.0313636	5.32774e-11	yes	down
	TRINITY_DN30_c0_g1	chitin synthase	CHS	0.718269	0.999926	no	down	0.443998	0.879172	no	down	0.0908832	4.00911e-05	yes	down
	TRINITY_DN7688_c0_g1	chitin synthase	CHS	0.733477	0.999926	no	down	0.57808	0.949334	no	down	0.144728	0.000933459	yes	down
	TRINITY_DN11605_c0_g1	chitinase	CHI	0.80387	0.999926	no	down	0.531696	0.932642	no	down	0.0904849	0.000117714	yes	down
	TRINITY_DN12993_c0_g1	chitinase	CHI	0.494176	0.881593	no	down	0.132345	0.353647	no	down	0.0225538	6.09285e-12	yes	down
	TRINITY_DN13906_c0_g1	chitinase	CHI	0.892501	0.999926	no	down	0.22251	0.58656	no	down	0.0340971	2.22481e-10	yes	down
	TRINITY_DN25744_c0_g1	chitinase	CHI	0.37979	0.563788	no	down	0.232464	0.809317	no	down	0.0364248	1.00503e-13	yes	down
	TRINITY_DN353_c1_g1	chitinase	CHI	0.78048	0.999926	no	down	0.82596	0.993946	no	down	0.275334	0.0275717	yes	down
	TRINITY_DN4014_c0_g1	chitinase	CHI	0.195035	0.197897	no	down	0.0892879	0.2187	no	down	0.0146355	2.29825e-14	yes	down
	TRINITY_DN4752_c0_g1	chitinase	CHI	0.394525	0.704127	no	down	0.117156	0.316596	no	down	0.0198353	2.4663e-12	yes	down
	TRINITY_DN5080_c0_g1	chitinase	CHI	0.601229	0.996444	no	down	0.355457	0.807344	no	down	0.09195	8.84771e-05	yes	down
	TRINITY_DN59723_c0_g1	chitinase	CHI	0.346152	0.604521	no	down	0.337784	0.78879	no	down	0.0597246	6.30271e-06	yes	down
	TRINITY_DN81033_c0_g1	chitinase	CHI	0.776076	0.999926	no	down	0.810691	0.993314	no	down	0.0938945	9.7859e-06	yes	down
	TRINITY_DN9867_c0_g1	chitinase	CHI	0.472145	0.794501	no	down	0.568547	0.976273	no	down	0.127002	4.50649e-05	yes	down
	TRINITY_DN5702_c0_g1	chitodextrinase	CHI	0.777787	0.999926	no	down	0.438713	0.876986	no	down	0.113973	0.000287801	yes	down
	TRINITY_DN23298_c0_g1	beta-N-acetylhexosaminidase	HEX	0.429712	0.73879	no	down	0.177596	0.47283	no	down	0.0353787	2.66179e-09	yes	down
	TRINITY_DN3703_c0_g1	chitin binding Peritrophin-A domain	ChBD	0.483344	0.844618	no	down	0.321513	0.765891	no	down	0.0448305	4.19526e-08	yes	down
	TRINITY_DN15944_c0_g3	chitin binding Peritrophin-A domain	ChBD	0.80642	0.999926	no	down	0.567474	0.94409	no	down	0.103483	1.6446e-05	yes	down
	TRINITY_DN17214_c0_g1	chitin binding Peritrophin-A domain	ChBD	0.907974	0.999926	no	down	0.165687	0.496612	no	down	0.00419691	2.75325e-06	yes	down
	TRINITY_DN17214_c0_g2	chitin binding Peritrophin-A domain	ChBD	0.671097	0.999926	no	down	0.625741	0.972317	no	down	0.0780501	0.0374716	yes	down
	TRINITY_DN21656_c0_g1	chitin binding Peritrophin-A domain	ChBD	0.701632	0.999926	no	down	0.412006	0.852595	no	down	0.10596	7.11692e-05	yes	down
	TRINITY_DN39733_c0_g1	chitin binding Peritrophin-A domain	ChBD	0.400159	0.841511	no	down	0.195841	0.681123	no	down	0.0485717	0.00531554	yes	down
	TRINITY_DN6361_c0_g1	chitin binding Peritrophin-A domain	ChBD	0.517206	0.867183	no	down	0.174023	0.457718	no	down	0.0357773	1.83901e-10	yes	down
	TRINITY_DN6361_c1_g2	chitin binding Peritrophin-A domain	ChBD	0.443873	0.85258	no	down	0.0661848	0.247934	no	down	0.0374447	8.41098e-05	yes	down
	TRINITY_DN8745_c0_g1	chitin binding Peritrophin-A domain	ChBD	0.656142	0.999926	no	down	0.347528	0.785093	no	down	0.086639	4.95846e-06	yes	down
callose metabolism	TRINITY_DN2455_c0_g1	1,3-beta-D-glucan synthase	CalS	0.220938	0.22163	no	down	0.22583	0.776559	no	down	0.0453232	1.22696e-07	yes	down
	TRINITY_DN6175_c0_g1	beta-glucan synthesis-associated protein	CalS	0.766276	0.999926	no	down	0.295728	0.726461	no	down	0.0502038	1.03662e-07	yes	down
	TRINITY_DN6388_c0_g1	beta-glucan synthesis-associated protein	CalS	0.957803	0.999926	no	down	0.851716	0.994138	no	down	0.185318	0.0020912	yes	down
	TRINITY_DN6436_c0_g1	endo-1,3-1,4-beta-glycanase	Glu	1.3945	0.999926	no	up	12.4661	1	no	up	4.68397	0.00592402	yes	up
	TRINITY_DN24960_c0_g2	endo-1,3-1,4-beta-glycanase	Glu	1.30213	0.999926	no	up	8.40865	0.611424	no	up	4.49741	0.0247517	yes	up
	TRINITY_DN2779_c0_g1	endo-1,3-1,4-beta-glycanase	Glu	1.01768	0.999926	no	up	6.62537	1	no	up	3.59871	0.0340746	yes	up
	TRINITY_DN13126_c1_g1	endo-1,3-beta-D-glucosidase	Glu	1.12113	0.999926	no	up	13.9865	1	no	up	4.15826	0.0187809	yes	up
	TRINITY_DN4171_c0_g1	endo-1,3-beta-D-glucosidase	Glu	1.32019	0.999926	no	up	15.51	1	no	up	7.16671	0.000886026	yes	up
	TRINITY_DN86181_c0_g1	endo-1,3-beta-D-glucosidase	Glu	1	1	no	no change	1	1	no	no change	108.217	0.00287511	yes	up
	TRINITY_DN16522_c0_g3	endoglucanase	EG	1.57101	0.999926	no	up	15.3317	0.405898	no	up	8.21325	0.00540914	yes	up
	TRINITY_DN18746_c0_g1	glucanosyltransferase	GTF	0.948566	0.999926	no	down	0.40088	0.840659	no	down	0.111452	0.000114661	yes	down
glutamine metabolism	TRINITY_DN24645_c0_g2	glutamate synthase	GOGAT	0.358619	1	no	down	0.0330652	1	no	down	0.0216329	0.0400907	yes	down
	TRINITY_DN25758_c1_g1	glutamate synthase	GOGAT	0.320865	0.836101	no	down	0.0374507	0.253029	no	down	0.00340972	4.36029e-05	yes	down
	TRINITY_DN27634_c0_g3	glutamate synthase	GOGAT	0.416166	0.977326	no	down	0.0377498	0.326791	no	down	0.00901068	0.00252065	yes	down
	TRINITY_DN52116_c0_g1	glutamate synthase	GOGAT	0.148892	0.784913	no	down	0.0158495	0.284547	no	down	0.0132095	0.0272047	yes	down
	TRINITY_DN43837_c0_g2	glutamate synthase	GOGAT	0.358992	0.916197	no	down	0.0198164	0.211621	no	down	0.0425822	0.0361595	yes	down
	TRINITY_DN43837_c0_g6	glutamate synthase	GOGAT	0.16467	1	no	down	0.0930978	0.59464	no	down	0.0206155	0.0349436	yes	down
	TRINITY_DN25050_c0_g2	glutamate synthase	GOGAT	0.613033	0.999926	no	down	0.351625	0.813875	no	down	0.0925609	0.000472439	yes	down
	TRINITY_DN54096_c0_g1	glutamate synthase	GOGAT	0.694868	0.999926	no	down	0.46521	0.897595	no	down	0.190984	0.00874113	yes	down
	TRINITY_DN73613_c0_g1	glutamine synthetase	GS	0.697487	0.999926	no	down	0.303002	0.766179	no	down	0.10079	0.000805416	yes	down
	TRINITY_DN81396_c0_g1	glutamine synthetase	GS	0.246169	0.883217	no	down	0.364362	0.942278	no	down	0.0141997	0.0280251	yes	down
	TRINITY_DN30875_c0_g1	glutamine synthetase	GS	0.332374	0.999926	no	down	0.0208786	0.316461	no	down	0.0151702	0.0294066	yes	down
	TRINITY_DN33198_c0_g1	glutamine synthetase	GS	0.0489502	0.111423	no	down	0.108044	0.462339	no	down	0.0176272	0.000295048	yes	down
	TRINITY_DN39176_c0_g3	glutamine synthetase	GS	0.189001	0.78186	no	down	0.0177443	0.286934	no	down	0.0269025	0.0470356	yes	down
	TRINITY_DN32126_c0_g1	imidazole glycerol phosphate synthase	HisH	0.935931	0.999926	no	down	0.829484	0.994138	no	down	0.122564	0.00322588	yes	down
	TRINITY_DN28675_c0_g1	glutamate methylesterase	Che	0.709905	0.999926	no	down	0.113774	1	no	down	0.0850009	0.0127599	yes	down
	TRINITY_DN21835_c0_g1	glutamate methylesterase	Che	0.00164774	6.94621e-05	yes	down	0.00234941	0.0164813	yes	down	0.00131657	0.000399086	yes	down
	TRINITY_DN42039_c0_g1	glutaminase	GLS	0.0139745	0.113116	no	down	0.014968	0.193949	no	down	0.0109838	0.00690815	yes	down
	TRINITY_DN22807_c0_g1	glutaminase	GLS	0.0010153	4.49879e-06	yes	down	0.00152764	0.00656354	yes	down	0.000814235	3.55515e-09	yes	down
purescine metabolism	TRINITY_DN20475_c0_g1	acetylglutamate synthase	argA	0.644983	0.999926	no	down	0.647353	0.968928	no	down	0.185701	0.00542552	yes	down
	TRINITY_DN26843_c0_g1	acetylglutamate kinase	argB	0.244519	0.83395	no	down	0.0157443	0.253657	no	down	0.0381479	0.0393963	yes	down
	TRINITY_DN38468_c0_g1	acetylornithine aminotransferase	argD	0.029584	0.254963	no	down	0.18309	0.795364	no	down	0.011872	0.0111133	yes	down
	TRINITY_DN76889_c0_g1	acetylornithine aminotransferase	argD	0.0202987	1	no	down	0.0584109	0.539515	no	down	0.01583	0.0365637	yes	down
	TRINITY_DN23130_c0_g1	acetylornithine aminotransferase	argD	0.364227	0.956647	no	down	0.00564458	0.106834	no	down	0.0476046	0.0123088	yes	down
	TRINITY_DN20957_c0_g3	ornithine acetyltransferase	argJ	0.147786	0.905752	no	down	0.0357871	0.325758	no	down	0.0332518	0.0470868	yes	down
	TRINITY_DN39942_c0_g2	argininosuccinate synthase	argG	0.657174	0.999926	no	down	0.697149	0.993314	no	down	0.0277163	0.0480152	yes	down
	TRINITY_DN652_c0_g3	argininosuccinate synthase	argG	0.762575	0.999926	no	down	0.153404	0.411271	no	down	0.0376276	2.2778e-08	yes	down
	TRINITY_DN17143_c1_g1	ornithine decarboxylase	ODC	0.0866319	0.178201	no	down	0.0338119	0.288514	no	down	0.00128937	0.000419069	yes	down
	TRINITY_DN37670_c0_g2	ornithine decarboxylase	ODC	0.205581	0.656028	no	down	0.0086264	0.0830776	no	down	0.11173	0.0299737	yes	down
	TRINITY_DN19549_c0_g2	polyamine oxidase	PAO	0.601296	0.987521	no	down	0.458311	0.893803	no	down	0.0952354	0.000136707	yes	down
	TRINITY_DN52374_c0_g1	ornithine cyclodeaminase	OCD	0.0461705	0.243312	no	down	0.411797	0.929265	no	down	0.0657449	0.0438952	yes	down
	TRINITY_DN7395_c0_g1	ornithine 4,5-aminomutase alpha subunit	OMA	1.51986	0.999926	no	up	8.81232	1	no	up	6.00378	0.00145701	yes	up
	TRINITY_DN6815_c0_g2	spermine/spermidine synthase	SPDS/SPMS	1.17439	0.999926	no	up	7.00664	1	no	up	3.55772	0.0156988	yes	up
	TRINITY_DN16781_c0_g1	s-adenosyl-L-homocysteine hydrolase	SAHH	10.942	1	no	up	327.105	0.0207337	yes	up	57.8589	0.0329776	yes	up
other	TRINITY_DN13593_c0_g1	SET domain	SET	0.389268	0.608662	no	down	0.268349	0.813413	no	down	0.156524	0.00224761	yes	down
	TRINITY_DN16356_c0_g1	SET domain	SET	0.936228	0.999926	no	down	0.781468	0.992068	no	down	0.18176	0.0437448	yes	down
	TRINITY_DN17075_c0_g1	SET domain	SET	0.843725	0.999926	no	down	0.472238	0.899439	no	down	0.138553	0.00161642	yes	down
	TRINITY_DN18802_c0_g1	SET domain	SET	0.881035	0.999926	no	down	0.554599	0.949334	no	down	0.139514	0.0257664	yes	down
	TRINITY_DN25289_c0_g1	SET domain	SET	0.842409	0.999926	no	down	0.691233	0.984918	no	down	0.15971	0.0126419	yes	down
	TRINITY_DN5259_c0_g3	SET domain	SET	0.204369	0.201491	no	down	0.15316	0.408879	no	down	0.0233806	1.652e-10	yes	down
	TRINITY_DN56324_c0_g3	SET domain	SET	0.664949	0.999926	no	down	0.916124	0.996462	no	down	0.133652	0.00454349	yes	down
	TRINITY_DN61481_c0_g1	SET domain	SET	0.500599	0.999926	no	down	0.352317	0.831014	no	down	0.0877247	0.00807642	yes	down
	TRINITY_DN8344_c0_g1	SET domain	SET	0.398575	0.663207	no	down	0.370581	0.813083	no	down	0.114368	0.000117428	yes	down
	TRINITY_DN9874_c0_g1	SET domain	SET	0.681406	0.999926	no	down	0.309813	0.747213	no	down	0.049669	2.8622e-06	yes	down
	TRINITY_DN12314_c0_g1	SET domain	SET	1.01448	0.999926	no	up	16.1115	1	no	up	16.334	1.09853e-05	yes	up
	TRINITY_DN15935_c0_g1	SET domain	SET	1.05804	0.999926	no	up	9.99286	1	no	up	4.7674	0.0121575	yes	up
	TRINITY_DN20483_c0_g1	SET domain	SET	1.37045	1	no	up	21.1307	0.451213	no	up	13.3038	0.00731516	yes	up
	TRINITY_DN3523_c0_g1	SET domain	SET	1.43634	0.999926	no	up	12.33	1	no	up	6.6695	0.000562557	yes	up
	TRINITY_DN68832_c0_g1	SET domain	SET	1.48317	0.999926	no	up	5.67057	0.736823	no	up	9.65995	0.000370903	yes	up
	TRINITY_DN12690_c0_g1	SET domain	SET	0.359077	0.703849	no	down	0.161888	0.487783	no	down	0.0499264	0.000335829	yes	down
	TRINITY_DN45118_c0_g2	SET domain	SET	0.554379	0.998185	no	down	0.650019	0.972945	no	down	0.106438	0.0175974	yes	down
cytoskeleton	TRINITY_DN7644_c0_g2	actin	ACT	1.17745	0.999926	no	up	12.767	1	no	up	5.32756	0.00391424	yes	up
	TRINITY_DN18242_c0_g1	actin/actin related proteins	ACT	1.04162	0.999926	no	up	10.5637	0.600145	no	up	7.20346	0.00546294	yes	up
	TRINITY_DN18654_c0_g2	actin/actin related proteins	ACT	1.19322	0.999926	no	up	13.5084	1	no	up	5.15468	0.00732053	yes	up
	TRINITY_DN20922_c0_g2	actin/actin related proteins	ACT	6.41898	1	no	up	207.12	0.0870135	no	up	37.6182	0.00700878	yes	up
	TRINITY_DN24041_c1_g1	actin/actin related proteins	ACT	1.14767	0.999926	no	up	6.88937	1	no	up	3.9907	0.0327837	yes	up
	TRINITY_DN7242_c0_g2	actin/actin related proteins	ACT	2.38086	1	no	up	46.0636	0.17586	no	up	28.694	3.92497e-07	yes	up
	TRINITY_DN92_c0_g1	actin/actin related proteins	ACT	1.12712	0.999926	no	up	11.2887	1	no	up	3.34383	0.0218767	yes	up
	TRINITY_DN59144_c0_g4	actin/actin related proteins	ACT	6.12738	1	no	up	12.1958	0.636683	no	up	14.3226	0.043056	yes	up
	TRINITY_DN2289_c0_g1	actin/actin related proteins	ACT	1.05736	0.999926	no	up	11.0518	1	no	up	5.85786	0.000711898	yes	up
	TRINITY_DN8181_c0_g1	actin/actin related proteins	ACT	0.927785	0.999926	no	down	0.715448	0.981457	no	down	0.207506	0.00427808	yes	down
	TRINITY_DN9350_c0_g1	actin-related protein	ACT	1.32276	0.999926	no	up	9.17231	1	no	up	5.73012	0.000391939	yes	up
	TRINITY_DN3469_c0_g1	actin/actin related proteins	ACT	1.049	0.999926	no	up	9.38324	1	no	up	3.67694	0.0186085	yes	up
	TRINITY_DN4270_c0_g1	actin/actin related proteins	ACT	1.32538	0.999926	no	up	16.36	1	no	up	10.2652	6.46348e-05	yes	up
	TRINITY_DN19647_c0_g1	actin/actin related proteins	ACT	1.09406	0.999926	no	up	11.2613	1	no	up	5.86124	0.0011482	yes	up
	TRINITY_DN21316_c0_g1	actin/actin related proteins	ACT	1.99455	0.976761	no	up	25.433	1	no	up	16.9073	8.84723e-06	yes	up
	TRINITY_DN36077_c0_g2	actin/actin related proteins	ACT	0.495834	0.994956	no	down	0.0601115	0.386203	no	down	0.0404004	0.0300867	yes	down
	TRINITY_DN4160_c0_g1	actin/actin related proteins	ACT	1.25561	0.999926	no	up	11.6194	1	no	up	5.07233	0.00612877	yes	up
	TRINITY_DN24912_c0_g4	actin related protein	ACT	1.55938	1	no	up	22.0548	0.364539	no	up	8.73855	0.0302244	yes	up
	TRINITY_DN9068_c1_g1	actin	ACT	1.18876	0.999926	no	up	3.92035	0.821232	no	up	5.5324	0.0221531	yes	up
	TRINITY_DN25796_c0_g3	actin	ACT	1	1	no	no change	1	1	no	no change	60.2222	0.024861	yes	up
	TRINITY_DN1355_c0_g1	actin	ACT	1.07201	0.999926	no	up	10.0955	1	no	up	4.03514	0.00625685	yes	up
	TRINITY_DN15008_c0_g1	actin	ACT	1.42781	1	no	up	19.3449	0.398293	no	up	9.65556	0.0139631	yes	up
	TRINITY_DN11349_c0_g1	fimbrin	FIB	1.44584	0.999926	no	up	7.30043	1	no	up	3.04334	0.0466348	yes	up
	TRINITY_DN10050_c0_g1	fimbrin	FIB	1.06288	0.999926	no	up	11.8769	1	no	up	5.04336	0.00186285	yes	up
	TRINITY_DN18308_c0_g1	fimbrin	FIB	1.08353	0.999926	no	up	8.27808	1	no	up	2.90857	0.0491591	yes	up
	TRINITY_DN18517_c0_g1	plastin-2	PLS	1.08569	1	no	up	5.35193	0.82662	no	up	11.4258	0.00711373	yes	up
	TRINITY_DN20842_c1_g1	cortactin-binding protein	CTTNBP	1.06428	0.999926	no	up	2.94445	0.914788	no	up	3.59399	0.0404444	yes	up
	TRINITY_DN11881_c0_g1	actin-related protein Arp2/3 complex	ARPC	1.02381	0.999926	no	up	8.04596	1	no	up	4.57429	0.00278175	yes	up
	TRINITY_DN14937_c0_g1	actin-related protein Arp2/3 complex subunit 2	ARPC2	1.33888	0.999926	no	up	11.11	1	no	up	7.0903	0.000103203	yes	up
	TRINITY_DN37035_c0_g1	actin-related protein Arp2/3 complex subunit 4	ARPC4	1.11391	0.999926	no	up	6.53226	1	no	up	3.85545	0.00862747	yes	up
	TRINITY_DN5579_c0_g2	actin related protein 2/3 complex subunit 5	ARPC5	1.20363	0.999926	no	up	7.33443	1	no	up	4.86547	0.00168475	yes	up
	TRINITY_DN7283_c0_g1	coronin	COR	1.44143	0.999926	no	up	6.55236	1	no	up	3.50667	0.0152576	yes	up
	TRINITY_DN15304_c0_g1	cofilin type actin-binding protein	CFL	0.56307	0.914113	no	down	0.893681	0.996557	no	down	0.335937	0.0301422	yes	down
	TRINITY_DN10166_c0_g1	cofilin type actin-binding protein	CFL	1.51012	0.999926	no	up	6.87765	1	no	up	3.12404	0.0282408	yes	up
	TRINITY_DN15150_c0_g1	cofilin type actin-binding protein	CFL	2.3769	0.72527	no	up	6.92718	1	no	up	5.31108	0.00297786	yes	up
	TRINITY_DN3131_c0_g1	cofilin type actin-binding protein	CFL	1.29192	0.999926	no	up	10.3912	1	no	up	6.22637	0.000577205	yes	up
	TRINITY_DN5971_c0_g1	cofilin type actin-binding protein	CFL	1.4108	0.999926	no	up	18.9716	1	no	up	8.47116	1.81331e-05	yes	up
	TRINITY_DN16722_c0_g1	tubulin/FtsZ family	tub	0.822835	0.999926	no	down	0.596618	0.954234	no	down	0.0749328	4.22727e-06	yes	down
	TRINITY_DN12280_c0_g1	alpha tubulin	tubA	1.68335	0.999926	no	up	11.832	1	no	up	5.11706	0.0206071	yes	up
	TRINITY_DN10748_c0_g1	tubulin beta-1 chain	tubB	1.02231	0.999926	no	up	8.31383	1	no	up	4.22405	0.00203652	yes	up
	TRINITY_DN7149_c0_g1	tubulin gamma	tubC	1.42675	0.999926	no	up	10.7354	1	no	up	5.55215	0.0013921	yes	up
	TRINITY_DN502_c0_g1	tubulin gamma	tubC	1.18656	0.999926	no	up	13.84	1	no	up	6.06488	0.00373311	yes	up
	TRINITY_DN9565_c0_g1	tubulin folding cofactor B	TBCB	1.06843	0.999926	no	up	6.01549	1	no	up	3.92198	0.00636712	yes	up
	TRINITY_DN13476_c0_g1	tubulin folding cofactor C	TBCC	1.10266	0.999926	no	up	7.07979	1	no	up	6.79599	0.000593118	yes	up
	TRINITY_DN8428_c0_g1	beta-tubulin folding cofactor D	TBCD	1.53228	0.999926	no	up	14.8607	1	no	up	5.46184	0.00371435	yes	up
	TRINITY_DN12771_c0_g1	tubulin folding cofactor E	TBCE	1.5037	0.999926	no	up	11.5835	1	no	up	6.18417	0.00440697	yes	up
	TRINITY_DN4531_c0_g1	cytoplasmic dynein 1 intermediate chain	DYIC	1.10643	0.999926	no	up	11.7622	1	no	up	5.35272	0.0018275	yes	up
	TRINITY_DN860_c0_g1	cytoplasmic dynein intermediate chain 2	DYIC	0.841982	0.999926	no	down	0.40601	0.846658	no	down	0.137658	0.00024964	yes	down
	TRINITY_DN30041_c0_g1	cytoplasmic dynein 1 heavy chain	DYHC	0.879447	0.999926	no	down	0.783069	0.992548	no	down	0.0504737	0.00909372	yes	down
	TRINITY_DN28310_c0_g1	cytoplasmic dynein 1 heavy chain	DYHC	0.74158	0.999926	no	down	0.369653	0.812822	no	down	0.0993917	6.8761e-05	yes	down
	TRINITY_DN202_c0_g1	dynein light chain	DYLC	0.139634	0.124454	no	down	0.0716481	0.196363	no	down	0.0177622	2.22617e-13	yes	down
	TRINITY_DN20525_c0_g1	kinesin/kinesin like protein	KLP	0.525705	0.900371	no	down	0.405015	0.844028	no	down	0.110155	0.000191003	yes	down
	TRINITY_DN20111_c0_g1	kinesin/kinesin like protein	KLP	2.22828	0.999827	no	up	58.4894	1	no	up	8.37818	0.00767509	yes	up
	TRINITY_DN23569_c0_g1	kinesin light chain	KLC	0.647493	0.999926	no	down	0.404385	0.847159	no	down	0.136529	0.000763957	yes	down
vesicle transport	TRINITY_DN16563_c0_g1	adapitin protein	AP	0.65835	0.999926	no	down	0.622277	0.959397	no	down	0.147419	0.000257778	yes	down
	TRINITY_DN17748_c0_g1	Adaptor protein complex AP-1	AP-1	0.895303	0.999926	no	down	0.741921	0.98655	no	down	0.229817	0.0074834	yes	down
	TRINITY_DN1172_c0_g1	Coatomer subunit beta-1	COPB1	0.66181	0.999926	no	down	0.680108	0.974624	no	down	0.175549	0.000890891	yes	down
	TRINITY_DN6439_c0_g1	Coatomer subunit epsilon	COPE	0.331051	0.603656	no	down	0.188829	0.523262	no	down	0.0652586	3.94637e-06	yes	down
	TRINITY_DN16645_c0_g1	COPIIcoated	COPII	0.730576	0.999926	no	down	0.583302	0.949349	no	down	0.168529	0.00241884	yes	down
	TRINITY_DN22524_c0_g1	COPIIcoated	COPII	1.03053	0.999926	no	up	6.00471	1	no	up	4.32367	0.0069814	yes	up
	TRINITY_DN4183_c0_g2	AP-1 complex subunit sigma-2	AP1S2	1.2016	0.999926	no	up	11.6876	1	no	up	4.94249	0.00394704	yes	up
	TRINITY_DN5411_c0_g1	AP-2 complex subunit mu	AP2M1	1.29579	0.999926	no	up	9.55632	1	no	up	3.91357	0.0165149	yes	up
	TRINITY_DN8105_c0_g1	AP-3 complex subunit beta-2	AP3B2	1.2282	0.999926	no	up	6.4035	1	no	up	4.1583	0.0149374	yes	up
	TRINITY_DN6501_c0_g1	Clathrin adaptor complex AP-3 complex subunit sigma-2	AP3S2	1.47765	0.999926	no	up	21.1404	1	no	up	12.9146	2.62612e-05	yes	up
	TRINITY_DN8975_c0_g1	AP-5 complex subunit zeta-1	AP5Z1	1.22482	0.999926	no	up	7.11344	1	no	up	3.11888	0.0354642	yes	up
	TRINITY_DN17769_c0_g2	ADP-ribosylation factor	ARF	0.254648	0.347152	no	down	0.379571	0.923736	no	down	0.103666	0.000525574	yes	down
	TRINITY_DN20403_c0_g2	ADP-ribosylation factor	ARF	0.309606	0.71371	no	down	0.0162397	0.147408	no	down	0.0769278	0.0161009	yes	down
	TRINITY_DN7352_c0_g1	ADP-ribosylation factor	ARF	0.785086	0.999926	no	down	0.890386	0.996557	no	down	0.115818	4.80867e-05	yes	down
	TRINITY_DN1049_c0_g1	ADP-ribosylation factor	ARF	1.14856	0.999926	no	up	7.97855	1	no	up	3.63879	0.0199473	yes	up
	TRINITY_DN2031_c0_g1	ADP-ribosylation factor	ARF	1.21879	0.999926	no	up	9.59582	1	no	up	4.9762	0.00510531	yes	up
	TRINITY_DN2031_c0_g2	ADP-ribosylation factor	ARF	1.6893	0.999926	no	up	12.7384	1	no	up	7.34398	0.001776	yes	up
	TRINITY_DN8168_c0_g1	ADP-ribosylation factor family	ARF	1.13813	0.999926	no	up	8.56624	1	no	up	4.7491	0.00224597	yes	up
	TRINITY_DN11200_c0_g2	ADP-ribosylation factor-like protein	Arl	1.21409	0.999926	no	up	7.59079	1	no	up	6.25271	0.000937445	yes	up
	TRINITY_DN8095_c0_g1	ADP-ribosylation factor GTPase activating protein	ArfGAP	1.3989	0.999926	no	up	16.9495	1	no	up	7.45878	0.00140502	yes	up
	TRINITY_DN16609_c0_g1	ADP-ribosylation factor GTPase activating protein	ArfGAP	0.794954	0.999926	no	down	0.569533	0.944805	no	down	0.130301	7.6288e-05	yes	down
	TRINITY_DN26833_c0_g1	ADP-ribosylation factor GTPase activating protein	ArfGAP	0.583574	0.961346	no	down	0.785895	0.990878	no	down	0.18918	0.00431958	yes	down
	TRINITY_DN16825_c0_g1	ADP-ribosylation factor GTPase activating protein	ArfGAP	1.65339	0.999926	no	up	16.8401	1	no	up	13.5318	4.28236e-05	yes	up
	TRINITY_DN28524_c0_g1	ADP-ribosylation factor GTPase activating protein	ArfGAP	1.26949	0.999926	no	up	14.7123	1	no	up	11.0961	0.000105085	yes	up
	TRINITY_DN35933_c0_g1	ADP-ribosylation factor GTPase activating protein	ArfGAP	1.25041	0.999926	no	up	6.28911	1	no	up	4.96788	0.00525102	yes	up
	TRINITY_DN6884_c0_g1	ADP-ribosylation factor GTPase activating protein	ArfGAP	1.3124	0.999926	no	up	10.3024	1	no	up	11.3276	4.4091e-05	yes	up
	TRINITY_DN7498_c0_g1	ADP-ribosylation factor GTPase activating protein	ArfGAP	2.03741	0.925727	no	up	12.1083	1	no	up	8.13366	0.000702733	yes	up
	TRINITY_DN12290_c0_g1	ADP-ribosyl glycohydrolase	ADPRH	1.55844	0.999926	no	up	6.63318	1	no	up	4.41162	0.0136717	yes	up
	TRINITY_DN4344_c0_g1	ADP-ribosyl glycohydrolase	ADPRH	1.05132	0.999926	no	up	8.665	1	no	up	5.13708	0.00529014	yes	up
	TRINITY_DN10366_c0_g1	vacuolar protein sorting-associated protein 24	VSP24	0.946029	0.999926	no	down	0.798401	0.992548	no	down	0.182068	0.00164885	yes	down
	TRINITY_DN3472_c0_g2	sec23 protein transport family protein	sec23	1.06656	0.999926	no	up	8.52547	1	no	up	3.16213	0.044977	yes	up
	TRINITY_DN2812_c0_g1	sec23/sec24	sec23/sec24	1.03568	0.999926	no	up	8.93793	1	no	up	4.08954	0.00411479	yes	up
	TRINITY_DN3210_c0_g1	syntaxin	STX	0.487089	0.803175	no	down	0.48856	0.95344	no	down	0.324041	0.0416913	yes	down
	TRINITY_DN16253_c0_g1	syntaxin	STX	1.28476	0.999926	no	up	9.81963	1	no	up	5.99655	0.000950671	yes	up
	TRINITY_DN8435_c0_g1	syntaxin	STX	1.68179	0.999926	no	up	31.197	1	no	up	9.58233	4.7604e-05	yes	up
	TRINITY_DN447_c0_g1	synaptic vesicle 2-related protein	Svop	1.3411	0.999926	no	up	17.804	1	no	up	8.91411	7.93888e-05	yes	up
	TRINITY_DN7493_c0_g1	synaptosomal-associated protein	SNAP	1.0048	0.999926	no	up	8.26282	1	no	up	4.12701	0.00809493	yes	up
	TRINITY_DN1066_c0_g1	SNARE	SNARE	0.629528	0.999926	no	down	0.129938	0.348341	no	down	0.0261311	2.12994e-09	yes	down
	TRINITY_DN4259_c0_g1	SNARE interactions	SNARE	1.32633	0.999926	no	up	13.23	1	no	up	8.15699	0.00015406	yes	up
	TRINITY_DN4259_c0_g2	SNARE interactions	SNARE	1.15647	0.999926	no	up	12.3385	1	no	up	3.98122	0.0190676	yes	up
	TRINITY_DN2502_c0_g1	SNARE	SNARE	1.2318	0.999926	no	up	8.87974	1	no	up	5.96573	0.000281798	yes	up
	TRINITY_DN16303_c0_g1	SNARE domain	SNARE	0.684323	0.999926	no	down	0.332064	0.772378	no	down	0.104033	4.04184e-05	yes	down
	TRINITY_DN9148_c0_g1	SNARE associated golgi protein	SNARE	1.11722	0.999926	no	up	10.3267	1	no	up	5.31136	0.00239594	yes	up
	TRINITY_DN10134_c0_g1	vacuolar Protein	VP	0.98683	0.999926	no	down	0.781378	0.991178	no	down	0.14676	0.00207731	yes	down
	TRINITY_DN25118_c0_g2	sec7 domain	sec7	1.47872	0.999926	no	up	9.47132	1	no	up	5.03733	0.0145605	yes	up
	TRINITY_DN7612_c0_g1	sec7 domain	sec7	1.01948	0.999926	no	up	12.0895	1	no	up	4.49674	0.00933305	yes	up
	TRINITY_DN6536_c0_g1	vacuolar sorting protein 9	VSP9	1.25003	0.999926	no	up	12.1889	1	no	up	7.88053	8.99075e-05	yes	up
	TRINITY_DN11395_c0_g1	vacuolar protein sorting-associated protein 9A	VSP9	0.390271	0.66517	no	down	0.538069	0.966339	no	down	0.0919031	0.000707545	yes	down
	TRINITY_DN10528_c0_g1	vacuolar protein sorting-associated protein 11	VSP11	1.18762	0.999926	no	up	10.7761	1	no	up	6.21347	0.00200131	yes	up
	TRINITY_DN1401_c0_g1	sec16	sec16	1.07635	0.999926	no	up	8.37825	1	no	up	3.31162	0.0400708	yes	up
	TRINITY_DN3316_c0_g1	vacuolar protein sorting-associated protein 18	VSP18	1.00926	0.999926	no	up	10.2328	1	no	up	4.46571	0.00864144	yes	up
	TRINITY_DN13957_c0_g1	sec18	sec18	0.806741	0.999926	no	down	0.717508	0.988624	no	down	0.13859	0.04502	yes	down
	TRINITY_DN1568_c0_g1	sec20	sec20	1.29484	0.999926	no	up	8.59946	1	no	up	5.28842	0.00441602	yes	up
	TRINITY_DN9682_c0_g1	vesicle-trafficking protein SEC22b	sec22b	1.47778	0.999926	no	up	9.89666	1	no	up	6.31935	0.00250114	yes	up
	TRINITY_DN1883_c0_g1	sec27	sec27	1.18789	0.999926	no	up	13.1355	1	no	up	5.64205	0.000632049	yes	up
	TRINITY_DN3944_c0_g1	sec27	sec27	1.00395	0.999926	no	up	8.13043	1	no	up	4.94965	0.000996046	yes	up
	TRINITY_DN9293_c0_g1	vacuolar assembly/sorting protein 39	VSP39	1.09307	0.999926	no	up	7.21932	1	no	up	4.18157	0.0260516	yes	up
	TRINITY_DN740_c0_g1	vacuolar protein sorting-associated protein 41	VSP41	1.04823	0.999926	no	up	10.6115	1	no	up	5.9189	0.00122585	yes	up
	TRINITY_DN11083_c0_g1	vacuolar protein sorting-associated protein 52	VSP52	1.27834	0.999926	no	up	9.15398	1	no	up	6.40182	0.000566998	yes	up
	TRINITY_DN7152_c0_g1	vacuolar protein sorting-associated protein 52	VSP52	1.10892	0.999926	no	up	11.8817	1	no	up	6.0832	0.000433504	yes	up
	TRINITY_DN2503_c0_g1	vacuolar protein sorting-associated protein 54	VSP54	1.31328	0.999926	no	up	15.4224	1	no	up	6.36879	0.00240244	yes	up
	TRINITY_DN14454_c0_g1	sec1 family domain-containing protein	SCFD	0.797039	0.999926	no	down	0.911694	0.996369	no	down	0.216688	0.00695744	yes	down
	TRINITY_DN24519_c0_g1	synaptobrevin	SYP	0.835975	0.999926	no	down	0.661452	0.975396	no	down	0.138128	0.0180742	yes	down
	TRINITY_DN55915_c0_g1	synaptobrevin	SYP	1.14239	0.999926	no	up	10.3722	1	no	up	5.24403	0.000836906	yes	up
	TRINITY_DN9387_c0_g1	vesicle-associated membrane protein 7	VAMP7	1.07761	0.999926	no	up	7.62869	1	no	up	5.89738	0.00662286	yes	up
	TRINITY_DN6775_c0_g1	vesicle transport protein SFT2B	SFT2B	1.3468	0.999926	no	up	12.6367	1	no	up	6.06427	0.00227576	yes	up
	TRINITY_DN10589_c0_g2	vesicle transport protein GOT1B	GOT1B	1.05292	0.999926	no	up	8.78297	1	no	up	8.26105	0.000229284	yes	up
	TRINITY_DN8042_c0_g1	vacuolar fusion protein CCZ1	CCZ1	1.54131	0.999926	no	up	12.2064	1	no	up	5.79035	0.00209408	yes	up
	TRINITY_DN14280_c0_g1	secY	secY	0.0212389	0.000654997	yes	down	0.000179163	0.000248908	yes	down	0.00010248	4.49672e-06	yes	down
	TRINITY_DN17833_c0_g1	type II secretory pathway family protein	SPF	0.000124527	0.000738199	yes	down	0.000175382	0.000325774	yes	down	9.9371e-05	3.13435e-05	yes	down
	TRINITY_DN11885_c0_g1	oligomeric Golgi complex 3	COG3	1.27116	0.999926	no	up	18.533	1	no	up	6.67311	0.00053589	yes	up
	TRINITY_DN4109_c0_g1	oligomeric Golgi complex subunit 8	COG8	1.38874	0.999926	no	up	10.4779	1	no	up	4.22316	0.0124259	yes	up
	TRINITY_DN2790_c0_g1	ER lumen protein retaining receptor	KDELR	1.19592	0.999926	no	up	8.23245	1	no	up	4.88486	0.00759809	yes	up
	TRINITY_DN8730_c0_g1	exportin 1	XPO1	1.25533	0.999926	no	up	16.1637	1	no	up	8.59216	0.000184384	yes	up
	TRINITY_DN14317_c0_g1	exportin-6	XPO6	1.39465	0.999926	no	up	11.9117	1	no	up	4.81515	0.00656094	yes	up
	TRINITY_DN8823_c0_g1	importin beta	XPOB	0.747607	0.999926	no	down	0.624572	0.95967	no	down	0.122847	0.000117533	yes	down
	TRINITY_DN5011_c0_g1	importin-11	XPO11	1.12376	0.999926	no	up	9.7091	1	no	up	3.91094	0.0128114	yes	up
	TRINITY_DN10129_c0_g1	importin-13	XPO13	1.50921	0.999926	no	up	11.9628	1	no	up	4.46736	0.0196376	yes	up
	TRINITY_DN43638_c0_g1	import inner membrane translocase subunit TIM44	TIM44	1	1	no	no change	229.808	0.030194	yes	up	177.552	0.000211125	yes	up
	TRINITY_DN6963_c0_g1	exocyst complex component	EXOC	1.23525	0.999926	no	up	23.8625	1	no	up	10.3805	6.99708e-06	yes	up
	TRINITY_DN24506_c0_g1	exocyst component 84	EXOC84	0.816059	0.999926	no	down	0.877303	0.994138	no	down	0.210645	0.00473892	yes	down
	TRINITY_DN45673_c0_g1	gram-negative porin	GNP	0.00137396	0.24236	no	down	0.00216022	0.0375976	yes	down	0.00110222	0.0322136	yes	down
ubiquitin	TRINITY_DN23478_c0_g1	ubiquitin	UB	1.03857	0.999926	no	up	3.25737	1	no	up	3.28244	0.0154852	yes	up
	TRINITY_DN272_c1_g2	ubiquitin	UB	1.07305	0.999926	no	up	7.47623	1	no	up	3.77591	0.0171064	yes	up
	TRINITY_DN35443_c2_g1	ubiquitin	UB	1	1	no	no change	4.43715	1	no	up	120.527	0.00195514	yes	up
	TRINITY_DN357_c0_g1	ubiquitin	UB	1.09029	0.999926	no	up	8.05323	1	no	up	6.19708	0.000188154	yes	up
	TRINITY_DN46852_c0_g3	ubiquitin	UB	1.0554	0.999926	no	up	8.2319	1	no	up	5.64291	0.00153184	yes	up
	TRINITY_DN58459_c0_g2	ubiquitin	UB	1	1	no	no change	1	1	no	no change	86.9316	0.0168811	yes	up
	TRINITY_DN6213_c0_g1	ubiquitin	UB	1.44139	0.999926	no	up	10.5434	1	no	up	11.2139	5.37384e-07	yes	up
