# Supplementary material for: Transcriptomic analysis reveals the mechanism underlying salinity-induced morphological changes in Skeletonema subsalsum
Source: Front Microbiol. 2024 Oct 29;15:1476738. doi: 10.3389/fmicb.2024.1476738 (PMC11554505; doi:10.3389/fmicb.2024.1476738)
Supplement: Supplementary file 1 [file Data_Sheet_1.ZIP › Supplementary Materials/Supplementary Table 5.xlsx]

## Sheet: Sheet1
Supplementary Table 5. Proteins, proteins abbreviations and corresponding DEGs in PPI network
Protein abbreviations	Protein names	Genes ID
AAKD	AA kinase domain-containing protein	TRINITY_DN26843_c0_g1
ACT1	actin-like protein.	TRINITY_DN2289_c0_g1
ACT4	actin-related protein centractin-like protein	TRINITY_DN8181_c0_g1
AHCY	adenosylhomocysteinase	TRINITY_DN16781_c0_g1
APB1	AP complex subunit beta	TRINITY_DN16563_c0_g1
APB3	beta subunit of clathrin adaptor protein AP3	TRINITY_DN8105_c0_g1
APG2	AP-1 complex subunit gamma	TRINITY_DN17748_c0_g1
APS2	AP complex subunit sigma	TRINITY_DN4183_c0_g2
APS3	AP complex subunit sigma	TRINITY_DN6501_c0_g1
ARF2	ADP ribosylation factor-like protein 2	TRINITY_DN17769_c0_g2
ARF3	ADP-ribosylation factor	TRINITY_DN1049_c0_g1
ARF5	ADP-ribosylation factor	TRINITY_DN11200_c0_g2
ArfGAP1	ADP-ribosylation factor GTPase-activating protein	TRINITY_DN16609_c0_g1
ArfGAP2	ADP-ribosylation factor GTPase-activating protein	TRINITY_DN8095_c0_g1
ArfGEF	ARF guanine nucleotide exchange factor	TRINITY_DN7612_c0_g1
argD	acetylornithine aminotransferase	TRINITY_DN23130_c0_g1
argJ	arginine biosynthesis protein	TRINITY_DN20957_c0_g3
ASSY	argininosuccinate synthase	TRINITY_DN652_c0_g3
CFL	cofilin	TRINITY_DN10166_c0_g1
CHF1	glycosyl hydrolase 18 family	TRINITY_DN353_c1_g1
CHF2	glycosyl hydrolase 18 family	TRINITY_DN13906_c0_g1
CHF3	glycosyl hydrolase 18 family	TRINITY_DN5080_c0_g1
CHI1	chitinase	TRINITY_DN11605_c0_g1
CHI2	chitinase	TRINITY_DN12993_c0_g1
CICAC	clathrin adaptor complex medium subunit	TRINITY_DN5411_c0_g1
COP1	coatomer subunit alpha	TRINITY_DN3944_c0_g1
COP2	coatomer subunit beta	TRINITY_DN1172_c0_g1
COPB2	coatomer protein subunit beta2	TRINITY_DN1883_c0_g1
COPE	coatomer subunit epsilon	TRINITY_DN6439_c0_g1
COPII	coatomer COPII	TRINITY_DN10366_c0_g1
COR	coronin	TRINITY_DN7283_c0_g1
DHC	cytoplasmic dynein heavy chain	TRINITY_DN30041_c0_g1
DIC1	cytoplasmic dynein intermediate chain-like protein	TRINITY_DN4531_c0_g1
EDR	ER lumen protein-retaining receptor	TRINITY_DN2790_c0_g1
GATase	glutamine amidotransferase domain-containing protein	TRINITY_DN54096_c0_g1
GFPT	glutamine-fructose-6-phosphate aminotransferase	TRINITY_DN1895_c0_g1
GLP1	CAP-Gly domain-containing protein	TRINITY_DN9565_c0_g1
GLP2	CAP-Gly domain-containing protein	TRINITY_DN12771_c0_g1
gltD	glutamate synthase	TRINITY_DN43837_c0_g6
GOGAT1	glutamate synthase	TRINITY_DN25050_c0_g2
GOGAT2	glutamate synthase	TRINITY_DN73613_c0_g1
GS	glutamine synthetase	TRINITY_DN33198_c0_g1
hisH	imidazole glycerol phosphate synthase	TRINITY_DN32126_c0_g1
KLP	kinesin-like protein	TRINITY_DN20111_c0_g1
KMPL	kinesin motor protein-like protein	TRINITY_DN20525_c0_g1
NATD	N-acetyltransferase domain containing protein	TRINITY_DN20475_c0_g1
OAT	ornithine aminotransferase	TRINITY_DN38468_c0_g1
OCD	ornithine cyclodeaminase	TRINITY_DN52374_c0_g1
ODC	ornithine decarboxylase	TRINITY_DN17143_c1_g1
RanBP	Ran binding protein 7	TRINITY_DN8823_c0_g1
rpl2	50S ribosomal protein L2	TRINITY_DN14280_c0_g1
RTD	RING-type domain-containing protein	TRINITY_DN357_c0_g1
SAC	suppressor of actin mutations protein-like protein	TRINITY_DN11083_c0_g1
SEC1	sec1-family transport protein	TRINITY_DN14454_c0_g1
SEC23	transport protein sec23	TRINITY_DN3472_c0_g2
SEC5	sec5 domain-containing protein	TRINITY_DN6963_c0_g1
SEC7	sec7 domain-containing protein	TRINITY_DN26833_c0_g1
SECY	protein translocase subunit SecY	TRINITY_DN17833_c0_g1
SET1	SET domain	TRINITY_DN17075_c0_g1
SET2	SET domain	TRINITY_DN56324_c0_g3
SET3	SET domain	TRINITY_DN20483_c0_g1
SET4	SET domain	TRINITY_DN18802_c0_g1
SNARE	SNARE component	TRINITY_DN4259_c0_g2
SPB	spindle pole body component	TRINITY_DN502_c0_g1
SPDS	spermidine synthase	TRINITY_DN6815_c0_g2
STX	syntaxin	TRINITY_DN8435_c0_g1
SYP1	synaptobrevin	TRINITY_DN24519_c0_g1
SYP2	synaptobrevin	TRINITY_DN55915_c0_g1
TfcD	tubulin-specific chaperone d	TRINITY_DN8428_c0_g1
TUBA	alpha tubulin	TRINITY_DN12280_c0_g1
TUBB	beta tubulin	TRINITY_DN10748_c0_g1
TUBC	gamma tubulin	TRINITY_DN7149_c0_g1
UBX1	ubiquitin-like domain containing protein	TRINITY_DN23478_c0_g1
UBX2	ubiquitin-like domain containing protein	TRINITY_DN58459_c0_g2
VPS54	vacuolar sorting protein 54	TRINITY_DN2503_c0_g1
VPS9	vacuolar sorting protein 9	TRINITY_DN6536_c0_g1
V-SNARE	V-SNARE domain-containing protein	TRINITY_DN1066_c0_g1
WDR	WD repeats region domain containing protein	TRINITY_DN860_c0_g1
Xpo1	Xpo1 domain-containing protein	TRINITY_DN10129_c0_g1
Unnamed1	\	TRINITY_DN5011_c0_g1
Unnamed2	\	TRINITY_DN13476_c0_g1
Unnamed3	\	TRINITY_DN25289_c0_g1
Unnamed4	\	TRINITY_DN272_c1_g2
Unnamed5	\	TRINITY_DN1989_c0_g1
Unnamed6	\	TRINITY_DN24506_c0_g1
Unnamed7	\	TRINITY_DN4109_c0_g1
Unnamed8	\	TRINITY_DN11885_c0_g1
Unnamed9	\	TRINITY_DN9682_c0_g1
Unnamed10	\	TRINITY_DN740_c0_g1
Unnamed11	\	TRINITY_DN13957_c0_g1
Unnamed12	\	TRINITY_DN3316_c0_g1
Unnamed13	\	TRINITY_DN10528_c0_g1
